# Supplementary material for: A Behaviorally-Explicit Approach for Delivering Vaccine Baits to Mesopredators to Control Epizootics in Fragmented Landscapes
Source: PLoS One. 2015 Jan 14;10(1):e0113206. doi: 10.1371/journal.pone.0113206 (PMC4294636; doi:10.1371/journal.pone.0113206)
Supplement: S1 Table — (CSV) [file pone.0113206.s001.csv]

Site	Name	Site_id	X	Y
Sal	C1	1	609632	4519370
Sal	C1	1	609660	4519518
Sal	C1	1	609616	4518860
Sal	C1	1	609724	4518580
Sal	C1	1	609805	4518370
Slocum	C2	2	587517	4509542
Slocum	C2	2	587221	4509594
Slocum	C2	2	586555	4509711
Slocum	C2	2	588026	4510038
Slocum	C2	2	587937	4509095
Slocum	C2	2	587688	4509282
Slocum	C2	2	587654	4509134
Ash	T1	3	590517	4510639
Ash	T1	3	590517	4510639
Ash	T1	3	589905	4510918
Ash	T1	3	589905	4510918
Ash	T1	3	589837	4510949
Ash	T1	3	590109	4510825
Ash	T1	3	590586	4510684
Ash	T1	3	590586	4511434
Ash	T1	3	590798	4510821
Ash	T1	3	590798	4510821
Ash	T1	3	590851	4510874
Ash	T1	3	590851	4510874
Ash	T1	3	591063	4511086
Ash	T1	3	591206	4510329
Ash	T1	3	590731	4510348
Ash	T1	3	590767	4510283
Ash	T1	3	590767	4510283
Ash	T1	3	590520	4510572
Ash	T1	3	590388	4510500
Ash	T1	3	590322	4510464
Ash	T1	3	590256	4510428
Ash	T1	3	590256	4510428
FNR	T2	4	502848	4475320
FNR	T2	4	502848	4475320
FNR	T2	4	502822	4475468
FNR	T2	4	502799	4475615
FNR	T2	4	502799	4475615
FNR	T2	4	503435	4475619
FNR	T2	4	503435	4475619
FNR	T2	4	503490	4475671
FNR	T2	4	503050	4475255
FNR	T2	4	503105	4475307
FNR	T2	4	503105	4475307
FNR	T2	4	503160	4475359
FNR	T2	4	503215	4475411
FNR	T2	4	503215	4475411
FNR	T2	4	503325	4475515
FNR	T2	4	503325	4475515
FNR	T2	4	503380	4475567
FNR	T2	4	503035	4475114
FNR	T2	4	503109	4475122
FNR	T2	4	503553	4475170
FNR	T2	4	502938	4475044
FNR	T2	4	502938	4475044
FNR	T2	4	503397	4474549
FNR	T2	4	503244	4474714
FNR	T2	4	503244	4474714
FNR	T2	4	503295	4474659
FNR	T2	4	502587	4474246
FNR	T2	4	502812	4474885
FNR	T2	4	502787	4474814
FNR	T2	4	502712	4474601
FNR	T2	4	502368	4475002
Mart	C3	5	497090	4476614
Mart	C3	5	496997	4476821
Mart	C3	5	496997	4476821
Mart	C3	5	496997	4476821
Mart	C3	5	496966	4476890
Mart	C3	5	497294	4476328
Mart	C3	5	497294	4476328
Mart	C3	5	497340	4476386
Mart	C3	5	497386	4476444
Mart	C3	5	497386	4476444
Mart	C3	5	497432	4476502
Mart	C3	5	497478	4476560
Mart	C3	5	497912	4476161
Mart	C3	5	497286	4476206
Mart	C3	5	497646	4475639
Mart	C3	5	497366	4476080
Mart	C3	5	497366	4476080
Mart	C3	5	497366	4476080
Mart	C3	5	497406	4476017
Mart	C3	5	497446	4475954
Mart	C3	5	497446	4475954
Mart	C3	5	497526	4475828
Mart	C3	5	497566	4475765
Mart	C3	5	497566	4475765
Mart	C3	5	497185	4475899
Mart	C3	5	497173	4475825
Mart	C3	5	497173	4475825
Mart	C3	5	497161	4475751
Mart	C3	5	497161	4475751
Mart	C3	5	497161	4475751
Mart	C3	5	497149	4475677
Mart	C3	5	497149	4475677
Mart	C3	5	497137	4475603
Mart	C3	5	496575	4475931
Mart	C3	5	497111	4476203
Mart	C3	5	496910	4476101
Mart	C3	5	496910	4476101
Mart	C3	5	496843	4476067
Mart	C3	5	496709	4475999
Mart	C3	5	496642	4475965
Mart	C3	5	496642	4475965
Mart	C3	5	496642	4475965
Niches	T4	6	489337.3599	4467711.475
Niches	T4	6	489489.7252	4467734.072
Niches	T4	6	489489.7252	4467734.072
Niches	T4	6	489908.8015	4467794
Niches	T4	6	489256.9971	4467704.006
Niches	T4	6	489256.9971	4467704.006
Niches	T4	6	489255.4668	4468091.47
Niches	T4	6	489253.1715	4468188.623
Niches	T4	6	489359.4272	4467824.836
Niches	T4	6	489432.6768	4467886.733
Niches	T4	6	489488.3869	4467931.815
Niches	T4	6	489542.2466	4467993.005
Niches	T4	6	489542.2466	4467993.005
Niches	T4	6	489596.4761	4468049.04
Niches	T4	6	489650.8074	4468096.962
Niches	T4	6	489703.0619	4468151.569
Niches	T4	6	489761.5279	4468200.416
Niches	T4	6	490122.6166	4467111.662
Niches	T4	6	489392.204	4467625.375
Niches	T4	6	489443.5303	4467578.355
Niches	T4	6	489502.0498	4467538.966
Niches	T4	6	489635.3444	4467458.182
Niches	T4	6	489696.6721	4467425.517
Niches	T4	6	489807.2069	4467327.733
Niches	T4	6	489278.4959	4467617.46
Niches	T4	6	489286.6976	4467544.861
Niches	T4	6	489286.6976	4467544.861
Niches	T4	6	489291.4909	4467467.486
Niches	T4	6	489336.5143	4467170.782
Niches	T4	6	489371.4349	4467106.332
Niches	T4	6	488806.6598	4467142.497
Niches	T4	6	488755.8098	4467079.318
Niches	T4	6	488755.8098	4467079.318
Niches	T4	6	489107.6293	4467545.407
Niches	T4	6	488948.2162	4467385.393
Niches	T4	6	488807.9965	4467217.865
Ogan	T3	7	594530	4511434
Ogan	T3	7	594392	4511617
Ogan	T3	7	594819	4511220
Ogan	T3	7	594826	4511294
Ogan	T3	7	594833	4511368
Ogan	T3	7	594840	4511442
Ogan	T3	7	594868	4511738
Ogan	T3	7	595015	4511286
Ogan	T3	7	594871	4511033
Ogan	T3	7	595131	4510885
Ogan	T3	7	595059	4509961
Ogan	T3	7	594906	4510627
Ogan	T3	7	594923	4510553
Ogan	T3	7	594923	4510553
Ogan	T3	7	594940	4510479
Ogan	T3	7	594957	4510405
Ogan	T3	7	594572	4510882
Ogan	T3	7	594514	4510835
Ross	C4	8	492365.8203	4471360.552
Ross	C4	8	491877.0907	4472021.446
Ross	C4	8	491800.2151	4472048.743
Ross	C4	8	492322.7359	4471411.925
Ross	C4	8	492275.4443	4471474.067
Ross	C4	8	492216.6136	4471533.141
Ross	C4	8	492177.0999	4471596.029
Ross	C4	8	492091.7787	4471701.241
Ross	C4	8	492091.7787	4471701.241
Ross	C4	8	492008.9766	4471837.973
Ross	C4	8	492407.0038	4471286.007
Ross	C4	8	492424.3209	4471372.886
Ross	C4	8	492424.3209	4471372.886
Ross	C4	8	492592.4314	4472124.553
Ross	C4	8	492434.3746	4471453
Ross	C4	8	492434.3746	4471453
Ross	C4	8	492434.3746	4471453
Ross	C4	8	492451.7507	4471528.444
Ross	C4	8	492465.3673	4471600.796
Ross	C4	8	492501.6619	4471759.602
Ross	C4	8	492501.6619	4471759.602
Ross	C4	8	492487.8867	4471336.63
Ross	C4	8	492540.9695	4471366.331
Ross	C4	8	492705.8267	4471467.515
Ross	C4	8	492705.8267	4471467.515
Ross	C4	8	492958.5033	4471632.135
Ross	C4	8	493000.2294	4471676.958
Ross	C4	8	493125.7683	4471874.891
Ross	C4	8	492488.2869	4471231.953
Ross	C4	8	492584.0429	4471157.717
Ross	C4	8	492767.9211	4471062.825
Ross	C4	8	492864.5514	4471027.249
Ross	C4	8	493027.3928	4470978.103
Ross	C4	8	492426.4163	4471208.068
Ross	C4	8	492623.1209	4470580.968
Ross	C4	8	492729.9582	4470376.237
Ross	C4	8	492747.8709	4470293.371
Ross	C4	8	492753.4638	4470228.417
Ross	C4	8	492451.4073	4471059.714
Ross	C4	8	492491.9967	4470929.225
Ross	C4	8	492491.9967	4470929.225
Ross	C4	8	492333.3809	4471269.111
Ross	C4	8	491243.325	4470980.047
Ross	C4	8	491775.2699	4471140.399
