# Supplementary material for: A Behaviorally-Explicit Approach for Delivering Vaccine Baits to Mesopredators to Control Epizootics in Fragmented Landscapes
Source: PLoS One. 2015 Jan 14;10(1):e0113206. doi: 10.1371/journal.pone.0113206 (PMC4294636; doi:10.1371/journal.pone.0113206)
Supplement: S2 Table — The sex (M = male, F = female), age (A = adult, J = juvenile, Y = yearling, see text for details), site (C = control, T = treatment), and Rhodamine B uptake (0 = negative, 1 = positive) for all raccoons and Virginia opossums captured during post bait sampling. (XLSX) [file pone.0113206.s002.xlsx]

## Sheet: Raccoon
Species	Sex	Age	treatment	Rhodamine
Raccoon	F	A	C	0
Raccoon	F	A	C	0
Raccoon	F	A	C	0
Raccoon	F	A	C	0
Raccoon	M	A	C	0
Raccoon	M	A	C	0
Raccoon	M	A	C	0
Raccoon	M	A	C	1
Raccoon	F	A	C	0
Raccoon	F	A	C	0
Raccoon	F	A	C	0
Raccoon	F	A	C	0
Raccoon	F	A	C	0
Raccoon	F	A	C	0
Raccoon	F	A	C	0
Raccoon	F	A	C	0
Raccoon	F	A	C	0
Raccoon	F	A	C	0
Raccoon	F	A	C	0
Raccoon	F	A	C	0
Raccoon	F	A	C	0
Raccoon	F	A	C	0
Raccoon	F	A	C	0
Raccoon	F	A	C	0
Raccoon	F	A	C	0
Raccoon	F	A	C	0
Raccoon	F	A	C	0
Raccoon	F	A	C	0
Raccoon	F	A	C	0
Raccoon	F	A	C	0
Raccoon	F	A	C	0
Raccoon	F	A	C	0
Raccoon	F	A	C	0
Raccoon	F	A	C	0
Raccoon	F	A	C	0
Raccoon	F	A	C	0
Raccoon	F	A	C	0
Raccoon	F	A	C	0
Raccoon	F	A	C	0
Raccoon	F	A	C	0
Raccoon	F	A	C	0
Raccoon	F	A	C	0
Raccoon	F	A	C	0
Raccoon	F	A	C	0
Raccoon	M	A	C	0
Raccoon	M	A	C	0
Raccoon	M	A	C	0
Raccoon	M	A	C	0
Raccoon	M	A	C	0
Raccoon	M	A	C	0
Raccoon	M	A	C	0
Raccoon	M	A	C	0
Raccoon	M	A	C	0
Raccoon	M	A	C	0
Raccoon	M	A	C	0
Raccoon	M	A	C	0
Raccoon	M	A	C	0
Raccoon	M	A	C	0
Raccoon	M	A	C	0
Raccoon	M	A	C	0
Raccoon	M	A	C	0
Raccoon	M	A	C	0
Raccoon	M	A	C	0
Raccoon	M	A	C	0
Raccoon	M	A	C	0
Raccoon	M	A	C	0
Raccoon	M	A	C	0
Raccoon	M	A	C	0
Raccoon	M	A	C	0
Raccoon	M	A	C	0
Raccoon	M	A	C	0
Raccoon	M	A	C	0
Raccoon	M	A	C	0
Raccoon	M	A	C	0
Raccoon	M	A	C	0
Raccoon	M	A	C	0
Raccoon	M	A	C	0
Raccoon	M	A	C	0
Raccoon	M	A	C	0
Raccoon	M	A	C	0
Raccoon	M	A	C	0
Raccoon	M	A	C	0
Raccoon	M	A	C	0
Raccoon	M	A	C	0
Raccoon	M	A	C	0
Raccoon	M	A	C	0
Raccoon	M	A	C	0
Raccoon	M	A	C	0
Raccoon	M	A	C	0
Raccoon	M	A	C	0
Raccoon	M	A	C	0
Raccoon	M	A	C	0
Raccoon	M	A	C	0
Raccoon	M	A	C	0
Raccoon	M	A	C	0
Raccoon	M	A	C	0
Raccoon	M	A	C	0
Raccoon	M	A	C	0
Raccoon	M	A	C	0
Raccoon	M	A	C	0
Raccoon	M	A	C	0
Raccoon	F	A	C	1
Raccoon	F	A	C	1
Raccoon	F	A	C	1
Raccoon	F	A	C	1
Raccoon	F	A	C	1
Raccoon	F	A	C	1
Raccoon	F	A	C	1
Raccoon	F	A	C	1
Raccoon	F	A	C	1
Raccoon	M	A	C	1
Raccoon	M	A	C	1
Raccoon	M	A	C	1
Raccoon	M	A	C	1
Raccoon	M	A	C	1
Raccoon	M	A	C	1
Raccoon	M	A	C	1
Raccoon	M	A	C	1
Raccoon	M	A	C	1
Raccoon	M	A	C	1
Raccoon	M	A	C	1
Raccoon	M	A	C	1
Raccoon	M	A	C	1
Raccoon	M	A	C	1
Raccoon	M	A	C	1
Raccoon	M	A	C	1
Raccoon	M	A	C	1
Raccoon	M	A	C	1
Raccoon	M	A	C	1
Raccoon	F	A	C	0
Raccoon	F	A	C	0
Raccoon	F	A	C	0
Raccoon	F	A	C	0
Raccoon	F	A	C	0
Raccoon	F	A	C	0
Raccoon	F	A	C	0
Raccoon	M	A	C	0
Raccoon	M	A	C	0
Raccoon	M	A	C	0
Raccoon	M	A	C	0
Raccoon	M	A	C	0
Raccoon	F	A	C	1
Raccoon	M	A	C	1
Raccoon	F	J	C	0
Raccoon	F	J	C	0
Raccoon	F	J	C	0
Raccoon	F	J	C	0
Raccoon	F	J	C	0
Raccoon	F	J	C	0
Raccoon	F	J	C	0
Raccoon	F	J	C	0
Raccoon	F	J	C	0
Raccoon	F	J	C	0
Raccoon	F	J	C	0
Raccoon	F	J	C	0
Raccoon	F	J	C	0
Raccoon	F	J	C	0
Raccoon	F	J	C	0
Raccoon	F	J	C	0
Raccoon	M	J	C	0
Raccoon	M	J	C	0
Raccoon	M	J	C	0
Raccoon	M	J	C	0
Raccoon	M	J	C	0
Raccoon	M	J	C	0
Raccoon	M	J	C	0
Raccoon	M	J	C	0
Raccoon	M	J	C	0
Raccoon	M	J	C	0
Raccoon	M	J	C	0
Raccoon	M	J	C	0
Raccoon	M	J	C	0
Raccoon	M	J	C	0
Raccoon	M	J	C	0
Raccoon	F	J	C	1
Raccoon	F	J	C	1
Raccoon	F	J	C	1
Raccoon	F	J	C	1
Raccoon	F	J	C	1
Raccoon	F	J	C	1
Raccoon	F	J	C	1
Raccoon	M	J	C	1
Raccoon	M	J	C	1
Raccoon	M	J	C	1
Raccoon	M	J	C	1
Raccoon	M	J	C	1
Raccoon	M	J	C	1
Raccoon	M	J	C	1
Raccoon	F	Y	C	0
Raccoon	F	Y	C	0
Raccoon	F	Y	C	0
Raccoon	F	Y	C	0
Raccoon	F	Y	C	0
Raccoon	F	Y	C	0
Raccoon	F	Y	C	0
Raccoon	F	Y	C	0
Raccoon	F	Y	C	0
Raccoon	F	Y	C	0
Raccoon	F	Y	C	0
Raccoon	F	Y	C	0
Raccoon	M	Y	C	0
Raccoon	M	Y	C	0
Raccoon	M	Y	C	0
Raccoon	M	Y	C	0
Raccoon	M	Y	C	0
Raccoon	M	Y	C	0
Raccoon	M	Y	C	0
Raccoon	M	Y	C	0
Raccoon	M	Y	C	0
Raccoon	M	Y	C	0
Raccoon	M	Y	C	0
Raccoon	M	Y	C	0
Raccoon	M	Y	C	0
Raccoon	M	Y	C	0
Raccoon	M	Y	C	0
Raccoon	M	Y	C	0
Raccoon	M	Y	C	0
Raccoon	M	Y	C	0
Raccoon	F	Y	C	1
Raccoon	F	Y	C	1
Raccoon	M	Y	C	1
Raccoon	M	Y	C	1
Raccoon	M	Y	C	1
Raccoon	M	Y	C	1
Raccoon	M	Y	C	1
Raccoon	M	Y	C	1
Raccoon	M	Y	C	1
Raccoon	M	Y	C	1
Raccoon	F	A	T	0
Raccoon	F	A	T	0
Raccoon	F	A	T	0
Raccoon	F	A	T	0
Raccoon	F	A	T	0
Raccoon	M	A	T	0
Raccoon	M	A	T	0
Raccoon	M	A	T	0
Raccoon	M	A	T	0
Raccoon	F	A	T	1
Raccoon	M	A	T	1
Raccoon	M	A	T	1
Raccoon	M	A	T	1
Raccoon	F	A	T	0
Raccoon	F	A	T	0
Raccoon	F	A	T	0
Raccoon	F	A	T	0
Raccoon	F	A	T	0
Raccoon	F	A	T	0
Raccoon	F	A	T	0
Raccoon	F	A	T	0
Raccoon	F	A	T	0
Raccoon	F	A	T	0
Raccoon	F	A	T	0
Raccoon	F	A	T	0
Raccoon	F	A	T	0
Raccoon	F	A	T	0
Raccoon	F	A	T	0
Raccoon	F	A	T	0
Raccoon	F	A	T	0
Raccoon	F	A	T	0
Raccoon	F	A	T	0
Raccoon	F	A	T	0
Raccoon	F	A	T	0
Raccoon	F	A	T	0
Raccoon	F	A	T	0
Raccoon	F	A	T	0
Raccoon	F	A	T	0
Raccoon	F	A	T	0
Raccoon	F	A	T	0
Raccoon	F	A	T	0
Raccoon	F	A	T	0
Raccoon	F	A	T	0
Raccoon	F	A	T	0
Raccoon	F	A	T	0
Raccoon	F	A	T	0
Raccoon	F	A	T	0
Raccoon	F	A	T	0
Raccoon	F	A	T	0
Raccoon	F	A	T	0
Raccoon	F	A	T	0
Raccoon	F	A	T	0
Raccoon	F	A	T	0
Raccoon	F	A	T	0
Raccoon	F	A	T	0
Raccoon	F	A	T	0
Raccoon	F	A	T	0
Raccoon	F	A	T	0
Raccoon	M	A	T	0
Raccoon	M	A	T	0
Raccoon	M	A	T	0
Raccoon	M	A	T	0
Raccoon	M	A	T	0
Raccoon	M	A	T	0
Raccoon	M	A	T	0
Raccoon	M	A	T	0
Raccoon	M	A	T	0
Raccoon	M	A	T	0
Raccoon	M	A	T	0
Raccoon	M	A	T	0
Raccoon	M	A	T	0
Raccoon	M	A	T	0
Raccoon	M	A	T	0
Raccoon	M	A	T	0
Raccoon	M	A	T	0
Raccoon	M	A	T	0
Raccoon	M	A	T	0
Raccoon	M	A	T	0
Raccoon	M	A	T	0
Raccoon	M	A	T	0
Raccoon	M	A	T	0
Raccoon	M	A	T	0
Raccoon	M	A	T	0
Raccoon	M	A	T	0
Raccoon	M	A	T	0
Raccoon	M	A	T	0
Raccoon	M	A	T	0
Raccoon	M	A	T	0
Raccoon	M	A	T	0
Raccoon	M	A	T	0
Raccoon	M	A	T	0
Raccoon	M	A	T	0
Raccoon	M	A	T	0
Raccoon	M	A	T	0
Raccoon	M	A	T	0
Raccoon	M	A	T	0
Raccoon	F	A	T	1
Raccoon	F	A	T	1
Raccoon	F	A	T	1
Raccoon	F	A	T	1
Raccoon	F	A	T	1
Raccoon	F	A	T	1
Raccoon	F	A	T	1
Raccoon	F	A	T	1
Raccoon	F	A	T	1
Raccoon	F	A	T	1
Raccoon	M	A	T	1
Raccoon	M	A	T	1
Raccoon	M	A	T	1
Raccoon	M	A	T	1
Raccoon	M	A	T	1
Raccoon	M	A	T	1
Raccoon	M	A	T	1
Raccoon	M	A	T	1
Raccoon	M	A	T	1
Raccoon	M	A	T	1
Raccoon	M	A	T	1
Raccoon	M	A	T	1
Raccoon	M	A	T	1
Raccoon	M	A	T	1
Raccoon	M	A	T	1
Raccoon	M	A	T	1
Raccoon	M	A	T	1
Raccoon	M	A	T	1
Raccoon	M	A	T	1
Raccoon	M	A	T	1
Raccoon	M	A	T	1
Raccoon	M	A	T	1
Raccoon	F	A	T	0
Raccoon	F	A	T	0
Raccoon	F	A	T	0
Raccoon	F	A	T	0
Raccoon	F	A	T	0
Raccoon	F	A	T	0
Raccoon	M	A	T	0
Raccoon	M	A	T	0
Raccoon	F	A	T	1
Raccoon	F	A	T	1
Raccoon	M	A	T	1
Raccoon	F	J	T	0
Raccoon	F	J	T	0
Raccoon	F	J	T	0
Raccoon	F	J	T	0
Raccoon	F	J	T	0
Raccoon	F	J	T	0
Raccoon	F	J	T	0
Raccoon	F	J	T	0
Raccoon	F	J	T	0
Raccoon	F	J	T	0
Raccoon	F	J	T	0
Raccoon	F	J	T	0
Raccoon	F	J	T	0
Raccoon	F	J	T	0
Raccoon	F	J	T	0
Raccoon	M	J	T	0
Raccoon	M	J	T	0
Raccoon	M	J	T	0
Raccoon	M	J	T	0
Raccoon	M	J	T	0
Raccoon	M	J	T	0
Raccoon	M	J	T	0
Raccoon	M	J	T	0
Raccoon	M	J	T	0
Raccoon	M	J	T	0
Raccoon	M	J	T	0
Raccoon	M	J	T	0
Raccoon	M	J	T	0
Raccoon	M	J	T	0
Raccoon	M	J	T	0
Raccoon	M	J	T	0
Raccoon	M	J	T	0
Raccoon	M	J	T	0
Raccoon	M	J	T	0
Raccoon	M	J	T	0
Raccoon	M	J	T	0
Raccoon	M	J	T	0
Raccoon	M	J	T	0
Raccoon	M	J	T	0
Raccoon	M	J	T	0
Raccoon	M	J	T	0
Raccoon	M	J	T	0
Raccoon	M	J	T	0
Raccoon	M	J	T	0
Raccoon	M	J	T	0
Raccoon	M	J	T	0
Raccoon	M	J	T	0
Raccoon	M	J	T	0
Raccoon	M	J	T	0
Raccoon	M	J	T	0
Raccoon	F	J	T	1
Raccoon	F	J	T	1
Raccoon	F	J	T	1
Raccoon	F	J	T	1
Raccoon	F	J	T	1
Raccoon	F	J	T	1
Raccoon	M	J	T	1
Raccoon	M	J	T	1
Raccoon	M	J	T	1
Raccoon	M	J	T	1
Raccoon	M	J	T	1
Raccoon	F	Y	T	0
Raccoon	F	Y	T	0
Raccoon	F	Y	T	0
Raccoon	F	Y	T	0
Raccoon	F	Y	T	0
Raccoon	F	Y	T	0
Raccoon	F	Y	T	0
Raccoon	F	Y	T	0
Raccoon	F	Y	T	0
Raccoon	F	Y	T	0
Raccoon	F	Y	T	0
Raccoon	F	Y	T	0
Raccoon	F	Y	T	0
Raccoon	F	Y	T	0
Raccoon	F	Y	T	0
Raccoon	M	Y	T	0
Raccoon	M	Y	T	0
Raccoon	M	Y	T	0
Raccoon	M	Y	T	0
Raccoon	M	Y	T	0
Raccoon	M	Y	T	0
Raccoon	M	Y	T	0
Raccoon	M	Y	T	0
Raccoon	M	Y	T	0
Raccoon	M	Y	T	0
Raccoon	M	Y	T	0
Raccoon	M	Y	T	0
Raccoon	M	Y	T	0
Raccoon	M	Y	T	0
Raccoon	M	Y	T	0
Raccoon	M	Y	T	0
Raccoon	F	Y	T	1
Raccoon	F	Y	T	1
Raccoon	F	Y	T	1
Raccoon	F	Y	T	1
Raccoon	F	Y	T	1
Raccoon	M	Y	T	1
Raccoon	M	Y	T	1
Raccoon	M	Y	T	1
Raccoon	M	Y	T	1
Raccoon	M	Y	T	1
Raccoon	M	Y	T	1
Raccoon	M	Y	T	1
Raccoon	M	Y	T	1

## Sheet: Opossum
Species	Sex	Age	treatment	Rhodamine
Oposs	M	A	C	0
Oposs	M	A	C	0
Oposs	M	A	C	0
Oposs	F	A	C	1
Oposs	F	A	C	1
Oposs	F	A	C	0
Oposs	F	A	C	0
Oposs	F	A	C	0
Oposs	F	A	C	0
Oposs	F	A	C	0
Oposs	F	A	C	0
Oposs	F	A	C	0
Oposs	F	A	C	0
Oposs	F	A	C	0
Oposs	F	A	C	0
Oposs	F	A	C	0
Oposs	F	A	C	0
Oposs	F	A	C	0
Oposs	F	A	C	0
Oposs	F	A	C	0
Oposs	F	A	C	0
Oposs	F	A	C	0
Oposs	M	A	C	0
Oposs	M	A	C	0
Oposs	M	A	C	0
Oposs	M	A	C	0
Oposs	M	A	C	0
Oposs	M	A	C	0
Oposs	M	A	C	0
Oposs	M	A	C	0
Oposs	M	A	C	0
Oposs	M	A	C	0
Oposs	M	A	C	0
Oposs	F	A	C	1
Oposs	F	A	C	1
Oposs	F	A	C	1
Oposs	F	A	C	0
Oposs	M	A	C	0
Oposs	M	A	C	0
Oposs	M	A	C	1
Oposs	M	A	T	0
Oposs	F	A	T	1
Oposs	F	A	T	0
Oposs	F	A	T	0
Oposs	F	A	T	0
Oposs	F	A	T	0
Oposs	F	A	T	0
Oposs	F	A	T	0
Oposs	F	A	T	0
Oposs	F	A	T	0
Oposs	F	A	T	0
Oposs	F	A	T	0
Oposs	F	A	T	0
Oposs	F	A	T	0
Oposs	F	A	T	0
Oposs	F	A	T	0
Oposs	F	A	T	0
Oposs	F	A	T	0
Oposs	M	A	T	0
Oposs	M	A	T	0
Oposs	M	A	T	0
Oposs	M	A	T	0
Oposs	M	A	T	0
Oposs	M	A	T	0
Oposs	M	A	T	0
Oposs	M	A	T	0
Oposs	F	A	T	1
Oposs	F	A	T	1
Oposs	F	A	T	1
Oposs	F	A	T	1
Oposs	M	A	T	1
Oposs	M	A	T	1
Oposs	M	A	T	1
Oposs	M	A	T	1
Oposs	F	A	T
Oposs	M	A	T	0
Oposs	M	A	T	0
Oposs	M	A	T	0
Oposs	F	J	C	0
Oposs	F	J	C	0
Oposs	M	J	C	0
Oposs	M	J	C	0
Oposs	M	J	C	0
Oposs	M	J	C	0
Oposs	F	J	C	1
Oposs	F	J	C	1
Oposs	F	J	T	0
Oposs	F	J	T	0
Oposs	F	J	T	0
Oposs	F	J	T	0
Oposs	F	J	T	0
Oposs	F	J	T	0
Oposs	F	J	T	0
Oposs	F	J	T	0
Oposs	F	J	T	0
Oposs	M	J	T	0
Oposs	M	J	T	0
Oposs	M	J	T	0
Oposs	M	J	T	0
Oposs	M	J	T	0
Oposs	F	J	T	1
Oposs	F	J	T	1
Oposs	F	J	T	1
Oposs	F	J	T	1
Oposs	M	J	T	1
